# Supplementary material for: How to Differentiate General Toxicity-Related Endocrine Effects from Endocrine Disruption: Systematic Review of Carbon Disulfide Data
Source: Int J Mol Sci. 2022 Mar 15;23(6):3153. doi: 10.3390/ijms23063153 (PMC8952789; doi:10.3390/ijms23063153)
Supplement: Supplementary file 1 [file ijms-23-03153-s001.zip]

Archive with 1 entries (1 files):
- ijms-1615026-supplementary.pdf
